# Supplementary material for: Efficacy of Different Modalities and Frequencies of Physical Exercise on Glucose Control in People with Prediabetes (GLYCEX Randomised Trial)
Source: Metabolites. 2022 Dec 17;12(12):1286. doi: 10.3390/metabo12121286 (PMC9785307; doi:10.3390/metabo12121286)
Supplement: Supplementary file 1 [file metabolites-12-01286-s001.zip]

Archive with 1 entries (1 files):
- metabolites-2088977-Supplementary.pdf
